# Supplementary material for: DNA Hypomethylation Underlies Epigenetic Swapping between AGO1 and AGO1-V2 Isoforms in Tumors
Source: Epigenomes. 2024 Jun 22;8(3):24. doi: 10.3390/epigenomes8030024 (PMC11270204; doi:10.3390/epigenomes8030024)
Supplement: Supplementary file 1 [file epigenomes-08-00024-s001.zip]

Archive with 1 entries (1 files):
- epigenomes-3025261-supplementary.pdf
